# Supplementary material for: Evaluation of Antibacterial Activity against Nosocomial Pathogens of an Enzymatically Derived α-Aminophosphonates Possessing Coumarin Scaffold
Source: Int J Mol Sci. 2023 Oct 4;24(19):14886. doi: 10.3390/ijms241914886 (PMC10574003; doi:10.3390/ijms241914886)
Supplement: Supplementary file 1 [file ijms-24-14886-s001.zip]

Archive with 1 entries (1 files):
- ijms-2635160-supplementary.pdf
